# Supplementary material for: Health of Young Adults Experiencing Social Marginalization and Vulnerability: A Cross-National Longitudinal Study
Source: Int J Environ Res Public Health. 2023 Jan 17;20(3):1711. doi: 10.3390/ijerph20031711 (PMC9914820; doi:10.3390/ijerph20031711)
Supplement: Supplementary file 1 [file ijerph-20-01711-s001.zip]

Archive with 1 entries (1 files):
- ijerph-2092807-supplementary.pdf
